# Supplementary material for: Solvent-Free Enzymatic Synthesis of Dietary Triacylglycerols from Cottonseed Oil in a Fluidized Bed Reactor
Source: Molecules. 2023 Jul 13;28(14):5384. doi: 10.3390/molecules28145384 (PMC10384263; doi:10.3390/molecules28145384)
Supplement: Supplementary file 1 [file molecules-28-05384-s001.zip]

Archive with 1 entries (1 files):
- molecules-2476096-supplementary.pdf
